# Supplementary material for: Vessels Disturb Bottlenose Dolphin Behavior and Movement in an Active Ship Channel
Source: Animals (Basel). 2023 Nov 8;13(22):3441. doi: 10.3390/ani13223441 (PMC10668690; doi:10.3390/ani13223441)
Supplement: Supplementary file 1 [file animals-13-03441-s001.zip]

Archive with 1 entries (1 files):
- animals-2645287-supplementary.pdf
